# Supplementary material for: The Intrinsic UV–Visible Fluorescence of Peptides Widely Used for Studying Amyloid Aggregation Devoid of Aromatic Residues
Source: Int J Mol Sci. 2026 Jul 20;27(14):6453. doi: 10.3390/ijms27146453 (PMC13410050; doi:10.3390/ijms27146453)
Supplement: Supplementary file 1 [file ijms-27-06453-s001.zip]

Archive with 1 entries (1 files):
- ijms-4361606-supplementary.pdf
